# Supplementary material for: Association of Nights and Weekends with Survival of Traumatic Out-of-Hospital Cardiac Arrest following Traffic Collisions: Japanese Registry-Based Study
Source: Int J Environ Res Public Health. 2021 Dec 3;18(23):12769. doi: 10.3390/ijerph182312769 (PMC8657123; doi:10.3390/ijerph182312769)
Supplement: Supplementary file 1 [file ijerph-18-12769-s001.zip]

Archive with 1 entries (1 files):
- ijerph-1445753-supplementary.pdf
